# Supplementary material for: Antimicrobial Peptide TP4 Targets Mitochondrial Adenine Nucleotide Translocator 2
Source: Mar Drugs. 2020 Aug 9;18(8):417. doi: 10.3390/md18080417 (PMC7459631; doi:10.3390/md18080417)
Supplement: Supplementary file 1 [file marinedrugs-18-00417-s001.zip]

Archive with 9 entries (8 files):
- marinedrugs-890707 supplementary materials/
- marinedrugs-890707 supplementary materials/Supplementary Data S1.pdf
- marinedrugs-890707 supplementary materials/Supplementary Data S2.pdf
- marinedrugs-890707 supplementary materials/Supplementary Fig. S1.pdf
- marinedrugs-890707 supplementary materials/Supplementary Fig. S2.pdf
- marinedrugs-890707 supplementary materials/Supplementary Fig. S3.pdf
- marinedrugs-890707 supplementary materials/Supplementary Fig. S4.pdf
- marinedrugs-890707 supplementary materials/Supplementary Tab. S1.pdf
- marinedrugs-890707 supplementary materials/Vedio S1.mp4
